# Supplementary material for: Renin-Angiotensin System Single Nucleotide Polymorphisms Are Associated with Bladder Cancer Risk
Source: Curr Oncol. 2021 Nov 15;28(6):4702–8. doi: 10.3390/curroncol28060396 (PMC8628720; doi:10.3390/curroncol28060396)
Supplement: Supplementary file 1 [file curroncol-28-00396-s001.zip]

Archive with 1 entries (1 files):
- curroncol-1401450-supplementary.pdf
